# Supplementary material for: Puerarin suppresses hypoxia-induced vascular endothelial growth factor upregulation in human retinal pigmented epithelial cells by blocking JAK2/STAT3 pathway
Source: Bioengineered. 2022 May 4;13(5):11636–45. doi: 10.1080/21655979.2022.2070586 (PMC9275891; doi:10.1080/21655979.2022.2070586)
Supplement: Supplemental Material [file KBIE_A_2070586_SM4428.zip]

Archive with 5 entries (4 files):
- supplementary/
- supplementary/raw blots.zip
- supplementary/raw data.zip
- supplementary/supplementary Figure 1.jpg
- supplementary/supplementary Figure 2.jpg
